# Supplementary material for: Zika virus impacts extracellular vesicle composition and cellular gene expression in macaque early gestation trophoblasts
Source: Sci Rep. 2022 May 5;12:7348. doi: 10.1038/s41598-022-11275-9 (PMC9072346; doi:10.1038/s41598-022-11275-9)
Supplement: Supplementary file 2 — Supplementary Information 2. [file 41598_2022_11275_MOESM2_ESM.xlsx]

## Sheet: Sheet1
Supplementary CSV 1: ZIKV peptides identified by mass spectrometry in trophoblast EVs. Peptides identified in alignment with the Uniprot Zika virus (ZIKV) reference proteome polyprotein are presented; alignments are graphically illustrated in Supplementary Figure 6.
Checked	Confidence	peptides corresponding to genome location	Zika virus protein https://www.ncbi.nlm.nih.gov/protein/1116007106	Sequence	Modifications	Qvality PEP	Qvality q-value	# Protein Groups	# Proteins	# PSMs	Master Protein Accessions	# Missed Cleavages	Theo. MH+ [Da]	Contaminant	Abundance Ratio: (Infected, EVT) / (Control, EVT)	Abundance Ratio: (Infected, ST3D) / (Control, ST3D)	Abundance Ratio: (Infected, TS) / (Control, TS)	Abundance Ratio Adj. P-Value: (Infected, EVT) / (Control, EVT)	Abundance Ratio Adj. P-Value: (Infected, ST3D) / (Control, ST3D)	Abundance Ratio Adj. P-Value: (Infected, TS) / (Control, TS)	Abundance Ratio Variability [%]: (Infected, EVT) / (Control, EVT)	Abundance Ratio Variability [%]: (Infected, ST3D) / (Control, ST3D)	Abundance Ratio Variability [%]: (Infected, TS) / (Control, TS)	Abundances (Grouped): Control, EVT	Abundances (Grouped): Infected, EVT	Abundances (Grouped): Control, ST3D	Abundances (Grouped): Infected, ST3D	Abundances (Grouped): Control, TS	Abundances (Grouped): Infected, TS	Abundances (Grouped) CV [%]: Control, EVT	Abundances (Grouped) CV [%]: Infected, EVT	Abundances (Grouped) CV [%]: Control, ST3D	Abundances (Grouped) CV [%]: Infected, ST3D	Abundances (Grouped) CV [%]: Control, TS	Abundances (Grouped) CV [%]: Infected, TS	Quan Info	Confidence (by Search Engine): Sequest HT	Percolator q-Value (by Search Engine): Sequest HT	Percolator PEP (by Search Engine): Sequest HT	XCorr (by Search Engine): Sequest HT	Top Apex RT [min]	Quan Usage	Quan Ratio Usage
TRUE	High	466-483	E	AEATLGGFGSLGLDCEPR	1xCarbamidomethyl [C15]	1.49763e-09	0.000103231	1	1	140	Q32ZE1	0	1849.87	FALSE	10.141	49.129	100	4.20313e-10	3.64565e-17	3.51915e-17	79.72	93.64	0	1.5	5.8	3.2	150	0.3	439.1	23.07	93.28	71.96	24.17	113.2	57.7		High	1.462e-05	4.356e-13	4.08	55.86	Used	Used
TRUE	High	1009-1015	NS1	AHLIEMK		0.0435579	0.0026555	1	1	3	Q32ZE1	0	841.46	FALSE	100	100	100	5.64883e-17	3.64565e-17	3.51915e-17	0	0	0		56.8		148.8		394.4				52.8		58.2		High	0.0004989	0.004248	2.71	21.06	Used	Used
TRUE	High	2785-2796	NS4B	AVASCAEAPNMK	1xCarbamidomethyl [C5]; 1xOxidation [M11]	0.0329954	0.00211219	1	1	3	Q32ZE1	0	1264.57	FALSE		100	100		3.64565e-17	3.51915e-17		0	0				432.9		167.1				15.81		72.35		High	0.0003817	0.002931	2.33	16.84	Used	Used
TRUE	High	216-226	M	AVTLPSHSTRK		0.020835	0.00134646	1	1	6	Q32ZE1	1	1196.67	FALSE	0.01	100	100	5.64883e-17	3.64565e-17	3.51915e-17	0	0	0	4.5			287.7		307.8				51.21		95.43		High	0.0002152	0.001568	1.69	13.85	Used	Used
TRUE	High	364-374	E	CPTQGEAYLDK	1xCarbamidomethyl [C1]; 1xDeamidated [Q4]	0.00330757	0.000296012	1	1	5	Q32ZE1	0	1282.56	FALSE		100	100		3.64565e-17	3.51915e-17		0	0				113.6		486.4				133.92		55.4		High	4.012e-05	0.0001328	2.39	30.5	Used	Used
TRUE	High	364-374	E	CPTQGEAYLDK	1xCarbamidomethyl [C1]	8.74384e-06	0.000103231	1	1	34	Q32ZE1	0	1281.58	FALSE	100	40.683	100	5.64883e-17	3.64565e-17	3.51915e-17	0	46.89	0	0.4	3.1	4.5	181.6	0.7	409.8		99.77	63.12	32.91	58	83.62		High	1.462e-05	4.714e-08	3.91	25.61	Used	Used
TRUE	High	986-1000	NS1	EAAHSDLGYWIESEK		1.18591e-05	0.000103231	1	1	16	Q32ZE1	0	1734.8	FALSE	100	100	100	5.64883e-17	3.64565e-17	3.51915e-17	0	0	0		8.6		168.8		422.6		108.25		56.18		53.67		High	1.462e-05	7.131e-08	2.63	43.35	Used	Used
TRUE	High	76-83	C	EAMEIIKK	1xOxidation [M3]	0.0664503	0.00519978	1	1	6	Q32ZE1	1	977.534	FALSE	100	100	100	5.64883e-17	3.64565e-17	3.51915e-17	0	0	0		21.7		215		363.3				61.51		76.38		High	0.0008941	0.007605	1.94	15.03	Used	Used
TRUE	High	1119-1128	NS1	ECTMPPLSFR	1xCarbamidomethyl [C2]; 1xOxidation [M4]	0.00122798	0.000103231	1	1	15	Q32ZE1	0	1253.57	FALSE	100	100	100	5.64883e-17	3.64565e-17	3.51915e-17	0	0	0		2.9		240.5		356.7		78.29		60.06		25.84		High	1.462e-05	3.521e-05	2.46	38.25	Used	Used
TRUE	High	506-529	E	EWFHDIPLPWHAGADTGTPHWNNK	1xDeamidated [N]	2.56953e-09	0.000103231	1	1	29	Q32ZE1	0	2827.3	FALSE	100	100	100	5.64883e-17	3.64565e-17	3.51915e-17	0	0	0		20.3	20	98.6	2.9	458.2		95.45		80.88		68.15		High	1.462e-05	8.924e-13	5.94	57.25	Used	Used
TRUE	High	506-529	E	EWFHDIPLPWHAGADTGTPHWNNK		5.87105e-11	0.000103231	1	1	64	Q32ZE1	0	2826.32	FALSE	10.614	14.518	100	6.77017e-09	1.9952e-06	3.51915e-17	83.71	70.02	0	0.6	6.2	5.9	76.2	1.1	510	80.93	128.43	69.05	79.77	24.34	78.25		High	1.462e-05	5.732e-15	5.97	54.45	Used	Used
TRUE	High	734-744	E	GIHQIFGAAFK		0.000305109	0.000103231	1	1	80	Q32ZE1	0	1188.65	FALSE	2.968	35.803	100	8.82886e-05	8.09286e-16	3.51915e-17	113.35	30.76	0	4.7	14.5	4.3	126.7	0.3	449.7	40.28	88.04	41.33	36.86	145.62	65.2		High	1.462e-05	5.476e-06	2.71	40.07	Used	Used
TRUE	High	894-910	NS1	GPQRLPVPVNELPHGWK		3.58031e-07	0.000103231	1	1	32	Q32ZE1	1	1924.06	FALSE	100	100	100	5.64883e-17	3.64565e-17	3.51915e-17	0	0	0		3.7		180		416.3		125.14		50.86		30.84		High	1.462e-05	6.616e-10	3.43	42.33	Used	Used
TRUE	High	894-910	NS1	GPQRLPVPVNELPHGWK	1xDeamidated [N10]	0.00888497	0.000413674	1	1	3	Q32ZE1	1	1925.04	FALSE			100			3.51915e-17			0						600						27.31		High	6.514e-05	0.0005	3.91	43.65	Used	Used
TRUE	High	1060-1070	NS1	GPWHSEELEIR		0.000455365	0.000103231	1	1	4	Q32ZE1	0	1352.66	FALSE		100	100		3.64565e-17	3.51915e-17		0	0				191.5		408.5				7.13		78.47		High	1.462e-05	9.381e-06	3.46	35.01	Used	Used
TRUE	High	1060-1078	NS1	GPWHSEELEIRFEECPGTK	1xCarbamidomethyl [C15]	8.04624e-07	0.000103231	1	1	15	Q32ZE1	1	2301.06	FALSE	100	100	100	5.64883e-17	3.64565e-17	3.51915e-17	0	0	0		16.1		153.4		430.5		54.48		62.43		20.34		High	1.462e-05	1.951e-09	3.22	42.56	Used	Used
TRUE	High	592-606	E	GVSYSLCTAAFTFTK	1xCarbamidomethyl [C7]	2.56167e-06	0.000103231	1	1	57	Q32ZE1	0	1652.8	FALSE	100	56.845	100	5.64883e-17	3.64565e-17	3.51915e-17	0	21.75	0	0.8	8	1.9	108.6	0.9	479.9		93.77	49.36	29.75	25.43	53.78		High	1.462e-05	9.196e-09	3.78	56.56	Used	Used
TRUE	High	390-400	E	GWGNGCGLFGK	1xCarbamidomethyl [C6]; 1xDeamidated [N4]	0.00263899	0.000205273	1	1	34	Q32ZE1	0	1153.51	FALSE	47.472	100	100	5.64883e-17	3.64565e-17	3.51915e-17	149.14	0	0	1	4.4	2.8	132.9		458.9	52.14	91.41	99.97	34.25		76.51		High	2.837e-05	9.78e-05	2.78	49.89	Used	Used
TRUE	High	390-400	E	GWGNGCGLFGK	1xCarbamidomethyl [C6]	0.000673692	0.000103231	1	1	13	Q32ZE1	0	1152.53	FALSE	100	21.272	100	5.64883e-17	4.9228e-07	3.51915e-17	0	83.21	0		16.3	9.3	164.1		410.3			16.17	43.82		67.82		High	1.462e-05	1.569e-05	2.93	44.35	Used	Used
TRUE	High	685-692	E	KITHHWHR		0.0226951	0.00148292	1	1	10	Q32ZE1	1	1114.6	FALSE	1	100	100	0.992781	3.64565e-17	3.51915e-17	7412.26	0	0	3.2	2.5	3.1	11.7	0.9	578.5				92.89	55.51	79.38		High	0.0002324	0.001761	2.7	11.87	Used	Used
TRUE	High	648-663	E	LITANPVITESTENSK		7.80138e-08	0.000103231	1	1	298	Q32ZE1	0	1716.9	FALSE	18.846	75.4	100	5.64883e-17	3.64565e-17	3.51915e-17	188.14	48.37	0	0.3	4.8	1.7	161.1	0.2	431.9	56.32	105.28	66.16	34.64	89.69	55.58		High	1.462e-05	8.565e-11	4.1	39.83	Used	Used
TRUE	High	648-663	E	LITANPVITESTENSK	1xDeamidated [N]	1.72298e-07	0.000103231	1	1	62	Q32ZE1	0	1717.89	FALSE	0.984	67.09	100	0.974192	3.64565e-17	3.51915e-17	11.03	72.73	0	229.7	250.2	1.2	35.7	0.2	82.9	20.17	10.17	95.16	27.71	75.02	58.23		High	1.462e-05	2.467e-10	4.78	41.96	Used	Used
TRUE	High	898-910	NS1	LPVPVNELPHGWK	1xDeamidated [N6]	0.00476214	0.000349689	1	1	3	Q32ZE1	0	1486.81	FALSE		100	100		3.64565e-17	3.51915e-17		0	0				282.4		317.6				18.9		45.54		High	4.637e-05	0.000216	2.96	47.63	Used	Used
TRUE	High	898-910	NS1	LPVPVNELPHGWK		1.36855e-06	0.000103231	1	1	19	Q32ZE1	0	1485.82	FALSE		100	100		3.64565e-17	3.51915e-17		0	0				157.8		442.2				48.7		50.35		High	1.462e-05	3.955e-09	3.64	46.43	Used	Used
TRUE	High	711-733	E	MAVLGDTAWDFGSVGGVFNSLGK		3.54927e-07	0.000103231	1	1	16	Q32ZE1	0	2328.13	FALSE	100	100	100	5.64883e-17	3.64565e-17	3.51915e-17	0	0	0		25.6		74.7		499.6		134.57		83.65		36.38		High	1.462e-05	6.501e-10	4.22	77.48	Used	Used
TRUE	High	711-733	E	MAVLGDTAWDFGSVGGVFNSLGK	1xDeamidated [N19]; 1xOxidation [M1]	6.14284e-07	0.000103231	1	1	17	Q32ZE1	0	2345.11	FALSE	0.517	8.194	100	0.668644	0.0687588	3.51915e-17	0	92.83	0	14.5	7.5	11.8	114		452.2			51.47	42.03		30.87		High	1.462e-05	1.355e-09	4.77	73.24	Used	Used
TRUE	High	711-733	E	MAVLGDTAWDFGSVGGVFNSLGK	1xOxidation [M1]	5.62577e-09	0.000103231	1	1	109	Q32ZE1	0	2344.13	FALSE	9.629	22.7	100	7.59045e-07	3.67022e-07	3.51915e-17	95.83	111.99	0	1.3	8.7	4.1	106.5		479.5	55.08	99.8	81.95	17.82		58.53		High	1.462e-05	2.555e-12	6.33	73.89	Used	Used
TRUE	High	664-684	E	MMLELDPPFGDSYIVIGVGDK	1xOxidation [M2]	0.00528437	0.000349689	1	1	2	Q32ZE1	0	2312.12	FALSE			100			3.51915e-17			0						600						104.41		High	4.637e-05	0.0002486	2.45	74.76	Used	Used
TRUE	High	664-684	E	MMLELDPPFGDSYIVIGVGDK	2xOxidation [M1; M2]	7.86285e-10	0.000103231	1	1	74	Q32ZE1	0	2328.11	FALSE	100	53.521	100	5.64883e-17	2.04266e-11	3.51915e-17	0	126.15	0	5.9	10.2	4.7	82.3		497		126.62	29.49	28.86		84.83		High	1.462e-05	1.832e-13	5.46	70.35	Used	Used
TRUE	High	664-685	E	MMLELDPPFGDSYIVIGVGDKK	1xOxidation [M]	7.08885e-08	0.000103231	1	1	17	Q32ZE1	1	2440.21	FALSE	100	100	100	5.64883e-17	3.64565e-17	3.51915e-17	0	0	0		79		36.6		484.3				103.17		62.84		High	1.462e-05	7.517e-11	4	65.94	Used	Used
TRUE	High	664-685	E	MMLELDPPFGDSYIVIGVGDKK	2xOxidation [M1; M2]	1.03397e-10	0.000103231	1	1	62	Q32ZE1	1	2456.21	FALSE	3.633	31.56	100	0.00904486	2.58244e-10	3.51915e-17	63.94	58.88	0	1.2	5.6	2.3	70.4	1.2	519.3	74.64	119.74	57.35	17.2	39.71	59.58		High	1.462e-05	1.224e-14	5.39	62.12	Used	Used
TRUE	High	842-856	NS1	QAWEEGICGISSVSR	1xCarbamidomethyl [C8]	2.79471e-06	0.000103231	1	1	16	Q32ZE1	0	1678.79	FALSE	100	100	100	5.64883e-17	3.64565e-17	3.51915e-17	0	0	0		12.4		213.2		374.3		63.79		53.04		26.25		High	1.462e-05	1.029e-08	3.12	47.38	Used	Used
TRUE	High	375-383	E	QSDTQYVCK	1xCarbamidomethyl [C8]	0.000767632	0.000103231	1	1	28	Q32ZE1	0	1128.5	FALSE	100	100	100	5.64883e-17	3.64565e-17	3.51915e-17	0	0	0	0.3	7.9	1.5	246.8	0.8	342.7		107.72	64.37	45.69		118.36		High	1.462e-05	1.871e-05	2.95	17.91	Used	Used
TRUE	High	375-384	E	QSDTQYVCKR	1xCarbamidomethyl [C8]	0.00128256	0.000103231	1	1	17	Q32ZE1	1	1284.6	FALSE	1.35	9.401	100	0.485755	1.01339e-06	3.51915e-17	76.72	27.91	0	3.9	5.3	49.2	470.1	1.5	70	40.68	77.83	23.32	67.79		88.43		High	1.462e-05	3.736e-05	2.75	13.99	Used	Used
TRUE	High	543-571	E	QTVVVLGSQEGAVHTALAGALEAEMDGAK		1.65607e-08	0.000103231	1	1	17	Q32ZE1	0	2852.45	FALSE	7.041	100	100	2.4672e-05	3.64565e-17	3.51915e-17	1047.57	0	0	37	26	35.8	138.8	30.3	332.1		47.45		60.56		74.37		High	1.462e-05	1.083e-11	4.6	60.41	Used	Used
TRUE	High	543-571	E	QTVVVLGSQEGAVHTALAGALEAEMDGAK	1xOxidation [M25]	1.35021e-07	0.000103231	1	1	57	Q32ZE1	0	2868.44	FALSE	100	18.259	100	5.64883e-17	2.08314e-07	3.51915e-17	0	182.57	0	2.7	3.2	6.5	106.1		481.6		125.44	81.34	44.58		70.89		High	1.462e-05	1.787e-10	4.9	55.95	Used	Used
TRUE	High	32-45	C	RLPAGLLLGHGPIR		7.00571e-05	0.000103231	1	1	1	Q32ZE1	1	1469.91	FALSE		100	100		3.64565e-17	3.51915e-17		0	0				225.5		374.5						95.58		High	1.462e-05	7.678e-07	2.73	39	Used	Used
TRUE	High	710-733	E	RMAVLGDTAWDFGSVGGVFNSLGK		7.66671e-08	0.000103231	1	1	7	Q32ZE1	1	2484.23	FALSE	100	100	100	5.64883e-17	3.64565e-17	3.51915e-17	0	0	0		247.3		99	3.5	250.2				67.7	10.91	70.34		High	1.462e-05	8.363e-11	5.04	68.29	Used	Used
TRUE	High	710-733	E	RMAVLGDTAWDFGSVGGVFNSLGK	1xDeamidated [N20]; 1xOxidation [M2]	3.32633e-06	0.000103231	1	1	10	Q32ZE1	1	2501.21	FALSE	0.01	100	100	5.64883e-17	3.64565e-17	3.51915e-17	0	0	0	64.7	20.3		144.1		370.9	37.8			42.56		28.19		High	1.462e-05	1.303e-08	5.32	67.09	Used	Used
TRUE	High	710-733	E	RMAVLGDTAWDFGSVGGVFNSLGK	1xOxidation [M2]	8.95986e-10	0.000103231	1	1	38	Q32ZE1	1	2500.23	FALSE	100	14.17	100	5.64883e-17	1.31102e-05	3.51915e-17	0	17.98	0	0.3	16.9	6.4	107.9		468.5	52.69	95.09	48.3	27.88		32.46		High	1.462e-05	2.194e-13	6.36	65.07	Used	Used
TRUE	High	542-571	E	RQTVVVLGSQEGAVHTALAGALEAEMDGAK	1xOxidation [M26]	2.36249e-12	0.000103231	1	1	216	Q32ZE1	1	3024.54	FALSE	7.934	34.914	100	4.61258e-10	1.61815e-15	3.51915e-17	285.36	93.11	0	0.5	4	1.9	97.9	0.3	495.5	49.31	107.49	76.59	42.46	92.07	58.28		High	1.462e-05	7.831e-17	5.34	50.03	Used	Used
TRUE	High	542-571	E	RQTVVVLGSQEGAVHTALAGALEAEMDGAK	1xDeamidated [Q]; 1xOxidation [M26]	2.75726e-07	0.000103231	1	1	41	Q32ZE1	1	3025.53	FALSE	100	100	11.211	5.64883e-17	3.64565e-17	0.00789611	0	0	28.2	20.9	26.8	28	166	25	333.2		146.07		53.04	69.83	41.85		High	1.462e-05	4.665e-10	5.93	51.36	Used	Used
TRUE	High	542-571	E	RQTVVVLGSQEGAVHTALAGALEAEMDGAK		9.76658e-12	0.000103231	1	1	64	Q32ZE1	1	3008.55	FALSE	100	41.707	100	5.64883e-17	4.76067e-11	3.51915e-17	0	165.47	0	25.9	10.6	8.5	144.7		410.3		151.56	97.19	80.4		86.55		High	1.462e-05	5.204e-16	6.08	53.96	Used	Used
TRUE	High	542-571	E	RQTVVVLGSQEGAVHTALAGALEAEMDGAK	1xDeamidated [Q]	8.8398e-11	0.000103231	1	1	19	Q32ZE1	1	3009.53	FALSE	0.929	100	100	0.991113	3.64565e-17	3.51915e-17	0	0	0	23.7	22		76.9		477.3				66.02		26.11		High	1.462e-05	9.883e-15	7.11	49.97	Used	Used
TRUE	High	542-573	E	RQTVVVLGSQEGAVHTALAGALEAEMDGAKGR	1xOxidation [M26]	0.000679581	0.000103231	1	1	3	Q32ZE1	2	3237.66	FALSE	100	100	100	5.64883e-17	3.64565e-17	3.51915e-17	0	0	0		61.5		144.2		394.3				34.43		97.82		High	1.462e-05	1.604e-05	3.06	47.37	Used	Used
TRUE	High	1022-1039	NS1	SHTLWTDGVEESDLIIPK		5.77465e-09	0.000103231	1	1	31	Q32ZE1	0	2040.03	FALSE	100	100	100	5.64883e-17	3.64565e-17	3.51915e-17	0	0	0		7.1		192.4		400.5		88.01		49.82		28.54		High	1.462e-05	2.644e-12	4.46	54.74	Used	Used
TRUE	High	419-428	E	SIQPENLEYR	1xDeamidated [N/Q]	0.00287849	0.000296012	1	1	10	Q32ZE1	0	1249.61	FALSE	0.01	2.619	100	5.64883e-17	0.752693	3.51915e-17	0	28.38	0	13.3		40.7	107.9		438.1	57.1		41.16	52.27		45.27		High	4.012e-05	0.0001097	2.71	35.74	Used	Used
TRUE	High	1040-1051	NS1	SLAGPLSHHNTR		4.30225e-05	0.000103231	1	1	33	Q32ZE1	0	1289.67	FALSE	25.99	100	100	2.40561e-13	3.64565e-17	3.51915e-17	276.76	0	0	0.9	4.1		166.3		428.7	38.57	99.66		57.68		64.99		High	1.462e-05	3.964e-07	3.13	15.39	Used	Used
TRUE	High	2926-2938	NS5	SNAALGAIFEEEK		0.0390577	0.00249341	1	1	1	Q32ZE1	0	1378.68	FALSE	100	100	100	5.64883e-17	3.64565e-17	3.51915e-17	0	0	0		96.6		324.4		179				33.02		71.13		High	0.0004508	0.003689	2.63	47.85	Used	Used
TRUE	High	348-363	E	SYCYEASISDMASDSR	1xCarbamidomethyl [C3]	2.19006e-06	0.000103231	1	1	18	Q32ZE1	0	1841.73	FALSE	100	100	100	5.64883e-17	3.64565e-17	3.51915e-17	0	0	0	73.8	8.5		124.5		393.2		15.6		73.82		79.25		High	1.462e-05	7.423e-09	2.93	43.37	Used	Used
TRUE	High	348-363	E	SYCYEASISDMASDSR	1xCarbamidomethyl [C3]; 1xOxidation [M11]	1.54597e-06	0.000103231	1	1	130	Q32ZE1	0	1857.73	FALSE	100	80.541	100	5.64883e-17	8.89751e-15	3.51915e-17	0	35.82	0		5.6	2.9	141.1		450.4		80.14	33.32	20.27		66.38		High	1.462e-05	4.634e-09	3.58	34.47	Used	Used
TRUE	High	348-374	E	SYCYEASISDMASDSRCPTQGEAYLDK	2xCarbamidomethyl [C3; C17]; 1xDeamidated [Q20]; 1xOxidation [M11]	0.00212369	0.000103231	1	1	13	Q32ZE1	1	3121.27	FALSE		100	100		3.64565e-17	3.51915e-17		0	0			57	107.1		435.9				69.3		23.6		High	1.462e-05	7.322e-05	2.81	40.67	Used	Used
TRUE	High	348-374	E	SYCYEASISDMASDSRCPTQGEAYLDK	2xCarbamidomethyl [C3; C17]; 1xOxidation [M11]	8.0848e-06	0.000103231	1	1	40	Q32ZE1	1	3120.29	FALSE	100	100	100	5.64883e-17	3.64565e-17	3.51915e-17	0	0	0		7	2.6	161.8		428.6		97.53		36.6		34.15		High	1.462e-05	4.242e-08	3.64	40.26	Used	Used
TRUE	High	348-374	E	SYCYEASISDMASDSRCPTQGEAYLDK	2xCarbamidomethyl [C3; C17]	1.46152e-05	0.000103231	1	1	12	Q32ZE1	1	3104.29	FALSE	100	100	100	5.64883e-17	3.64565e-17	3.51915e-17	0	0	0		101.4		167.6		331				66.2		69.54		High	1.462e-05	9.444e-08	4.09	46.62	Used	Used
TRUE	High	348-374	E	SYCYEASISDMASDSRCPTQGEAYLDK	2xCarbamidomethyl [C3; C17]; 1xDeamidated [Q20]	6.88477e-05	0.000103231	1	1	8	Q32ZE1	1	3105.28	FALSE		100	100		3.64565e-17	3.51915e-17		0	0				586.2		13.8								High	1.462e-05	7.456e-07	4.13	46.78	Used	Used
TRUE	High	484-499	E	TGLDFSDLYYLTMNNK	1xDeamidated [N]	0.000628382	0.000103231	1	1	10	Q32ZE1	0	1895.87	FALSE	2.301		100	0.50888		3.51915e-17	141.87		0	195.5	338				66.5	92.64	89.1				132.27		High	1.462e-05	1.437e-05	3.39	74.75	Used	Used
TRUE	High	484-499	E	TGLDFSDLYYLTMNNK	1xDeamidated [N]; 1xOxidation [M13]	4.79496e-06	0.000103231	1	1	88	Q32ZE1	0	1911.87	FALSE	3.599	100	100	0.00937511	3.64565e-17	3.51915e-17	105.3	0	0	4.9	8.4	1.4	130.7		454.6	2.88	91.27		16.45		53.88		High	1.462e-05	2.124e-08	3.67	69.39	Used	Used
TRUE	High	484-499	E	TGLDFSDLYYLTMNNK	1xOxidation [M13]	1.58688e-06	0.000103231	1	1	189	Q32ZE1	0	1910.88	FALSE	5.175	48.516	100	1.08284e-06	3.64565e-17	3.51915e-17	130.01	116.98	0	1.4	8.5	1.6	137.5	0.4	450.7	33.94	90.84	99.98	25.64		59.17		High	1.462e-05	4.813e-09	4.1	68.36	Used	Used
TRUE	High	484-499	E	TGLDFSDLYYLTMNNK		1.16544e-05	0.000103231	1	1	21	Q32ZE1	0	1894.89	FALSE	100	100	100	5.64883e-17	3.64565e-17	3.51915e-17	0	0	0		36.4		131.5		432.2		127.82		78.09		90.11		High	1.462e-05	6.925e-08	4.52	72.32	Used	Used
TRUE	High	385-400	E	TLVDRGWGNGCGLFGK	1xCarbamidomethyl [C11]	0.000341667	0.000103231	1	1	24	Q32ZE1	1	1736.85	FALSE	100	25.116	52.744	5.64883e-17	7.25397e-08	1.28667e-12	0	278.52	113.5		28	27.3	146.6	19.5	378.6		46.95	9.08	38.88	11.19	33.38		High	1.462e-05	6.365e-06	2.73	46.37	Used	Used
TRUE	High	385-400	E	TLVDRGWGNGCGLFGK	1xCarbamidomethyl [C11]; 1xDeamidated [N9]	9.04598e-08	0.000103231	1	1	43	Q32ZE1	1	1737.84	FALSE	100	10.937	100	5.64883e-17	2.27846e-05	3.51915e-17	0	57.13	0	1.7	12.3	16.2	152.7		417.1		95.8	26.93	48.6		55.23		High	1.462e-05	1.049e-10	4.05	49.75	Used	Used
TRUE	High	457-465	E	VEVTPNSPR		0.00273231	0.000296012	1	1	46	Q32ZE1	0	998.527	FALSE	3.548	100	100	2.36033e-05	3.64565e-17	3.51915e-17	114.65	0	0	2.2	8.3	1.2	191.3	0.7	396.2	22	79.99	83.66	35.81	64.83	84.5		High	2.837e-05	0.0001023	2.36	20.67	Used	Used
TRUE	High	457-465	E	VEVTPNSPR	1xDeamidated [N6]	0.00263899	0.000205273	1	1	8	Q32ZE1	0	999.511	FALSE	1.895	100	100	0.641973	3.64565e-17	3.51915e-17	4.52	0	0	11.7	22.2	4.3	173.6	2.9	385.3	1.05	3.26		18.1	26.18	81.69		High	2.837e-05	9.773e-05	2.92	22.32	Used	Used
TRUE	High	457-483	E	VEVTPNSPRAEATLGGFGSLGLDCEPR	1xCarbamidomethyl [C24]; 1xDeamidated [N6]	1.11579e-05	0.000103231	1	1	9	Q32ZE1	1	2830.37	FALSE	100	100	100	5.64883e-17	3.64565e-17	3.51915e-17	0	0	0		132.4		238.2		229.4		40.59		78.97		62.2		High	1.462e-05	6.543e-08	4.61	52.75	Used	Used
TRUE	High	457-483	E	VEVTPNSPRAEATLGGFGSLGLDCEPR	1xCarbamidomethyl [C24]	3.95228e-10	0.000103231	1	1	36	Q32ZE1	1	2829.38	FALSE	100	100	100	5.64883e-17	3.64565e-17	3.51915e-17	0	0	0		78.7	9.5	169.9		341.9		85.14		56.4		54.66		High	1.462e-05	7.355e-14	5.49	52.43	Used	Used
TRUE	High	1101-1118	NS1	VIEEWCCRECTMPPLSFR	3xCarbamidomethyl [C6; C7; C10]; 1xOxidation [M12]	0.0744795	0.00625281	1	1	4	Q32ZE1	1	2386.04	FALSE		100	100		3.64565e-17	3.51915e-17		0	0				239		361				13.64		42.25		High	0.001028	0.008892	2.33	46.46	Used	Used
TRUE	High	607-630	E	VPAETLHGTVTVEVQYAGTDGPCK	1xCarbamidomethyl [C23]; 1xDeamidated [Q15]	5.09192e-08	0.000103231	1	1	61	Q32ZE1	0	2530.21	FALSE	100	100	100	5.64883e-17	3.64565e-17	3.51915e-17	0	0	0		16.5		102		481.5		78.9		51.89		94.18		High	1.462e-05	4.862e-11	5.94	41.47	Used	Used
TRUE	High	607-630	E	VPAETLHGTVTVEVQYAGTDGPCK	1xCarbamidomethyl [C23]	1.16344e-09	0.000103231	1	1	271	Q32ZE1	0	2529.23	FALSE	100	51.061	100	5.64883e-17	3.64565e-17	3.51915e-17	0	110.46	0	2.3	9.6	4.5	138.5		445.1		67.49	78.88	42.99		46.09		High	1.462e-05	3.112e-13	6.04	41.34	Used	Used
TRUE	High	965-983	NS1	VREDYSLECDPAVIGTAVK	1xCarbamidomethyl [C9]	1.23277e-06	0.000103231	1	1	25	Q32ZE1	1	2122.05	FALSE	100	100	100	5.64883e-17	3.64565e-17	3.51915e-17	0	0	0		19.9		288		292.2		76.9		42.26		19.98		High	1.462e-05	3.455e-09	3.31	43.95	Used	Used
